# Supplementary material for: Leveraging Podcasts to Introduce Medical Students to the Broader Community of Health Care Professionals
Source: MedEdPORTAL. 2021 Oct 25;17:11191. doi: 10.15766/mep_2374-8265.11191 (PMC8542682; doi:10.15766/mep_2374-8265.11191)
Supplement: Supplementary file 1 — Podcast Interview Guide.docxPodcast - Nurse Practitioner.mp3Podcast - Occupational Therapist.mp3Podcast - Social Worker.mp3Podcast - Speech-Language Pathologist.mp3Facilitator Guide.docxIPEC Competency Self-Assessment.docxInterprofessional Clinical Conversations Framework.pptx [file mep_2374-8265.11191-s001.zip]

Archive with 9 entries (9 files):
- C. Podcast - Occupational Therapist.mp3
- D. Podcast - Social Worker.mp3
- E. Podcast - Speech-Language Pathologist.mp3
- F. Facilitator Guide.docx
- G. IPEC Competency Self-Assessment.docx
- H. Interprofessional Clinical Conversations Framework.pptx
- A. Podcast Interview Guide.docx
- B. Podcast - Nurse Practitioner.mp3
- Educational_Summary_Report_11191.pdf
